# Supplementary material for: Unraveling the Effects of Freezing and Frozen Storage Temperatures on Hop Secondary Metabolites and Antioxidants
Source: Antioxidants (Basel). 2026 Feb 28;15(3):310. doi: 10.3390/antiox15030310 (PMC13023950; doi:10.3390/antiox15030310)
Supplement: Supplementary file 1 [file antioxidants-15-00310-s001.zip]

Archive with 8 entries (8 files):
- antioxidants-4139111-Supplementary Table S1.pdf
- Figure S1-bitter acids t360.png
- Figure S2-prenylflavonoids-t360.png
- Figure S3-polyphenols-t360.png
- Figure S4 CLSM.jpg
- Figure S5 CLSM.jpg
- Figure S6 CLSM.jpg
- Supplementary figures captions.pdf
